# Supplementary material for: Efficacy Assessment of Five Policosanol Brands and Damage to Vital Organs in Hyperlipidemic Zebrafish by Six-Week Supplementation: Highlighting the Toxicity of Red Yeast Rice and Safety of Cuban Policosanol (Raydel®)
Source: Pharmaceuticals (Basel). 2024 May 31;17(6):714. doi: 10.3390/ph17060714 (PMC11206962; doi:10.3390/ph17060714)
Supplement: Supplementary file 1 [file pharmaceuticals-17-00714-s001.zip]

Archive with 1 entries (1 files):
- pharmaceuticals-3037688-supplementary.pdf
